# Supplementary material for: The Enhancement of Biomass Accumulation, Caffeoylquinic Acid Derivative Production, and Antioxidant Activity of Rhaponticum carthamoides Transformed Roots Cultured in a Nutrient Sprinkle Bioreactor
Source: Int J Mol Sci. 2025 Feb 8;26(4):1422. doi: 10.3390/ijms26041422 (PMC11855349; doi:10.3390/ijms26041422)
Supplement: Supplementary file 1 [file ijms-26-01422-s001.zip]

Archive with 1 entries (1 files):
- ijms-3437585-supplementary.pdf
